# Supplementary material for: Coherence of Influenza Surveillance Data across Different Sources and Age Groups, Beijing, China, 2008-2015
Source: PLoS One. 2016 Dec 30;11(12):e0169199. doi: 10.1371/journal.pone.0169199 (PMC5201231; doi:10.1371/journal.pone.0169199)
Supplement: S1 Data — (XLS) [file pone.0169199.s001.xls]

## Sheet: sheet1
Year	Week	H1N1	H3N2	A/H1N1	BV	BY	Unsubscribed	Total lab sample	Positive	Week	0~5	5~15	15~25	25~60	>60	ILI	Total Outpatients	ILI%	Begin	week_idx	enddate	wind_dir_m	wind_spd_m	temp_m	dew_m	pres_m
2008	1	0	0	0	0	0	0	0	0	1	2807	1882	156	347	78	5270	80526	6.54447	2008-01-07	1	2008-01-13	141.773	2.375	-2.82321	-15.7533	1030.11
2008	2	0	9	0	1	38	0	76	48	2	2767	1509	184	301	65	4826	71383	6.76071	2008-01-14	2	2008-01-20	176.429	1.62874	-6.13952	-13.6317	1039.03
2008	3	0	0	0	1	17	0	20	18	3	2406	1164	112	289	68	4039	71941	5.61432	2008-01-21	3	2008-01-27	222.829	3.63314	-4.71183	-18.5272	1035.98
2008	4	0	4	0	3	9	0	16	16	4	1880	949	128	217	72	3246	72514	4.47638	2008-01-28	4	2008-02-03	247.59	4.14793	-3.4071	-20.2036	1028.84
2008	5	0	6	0	1	1	0	13	8	5	1615	802	58	151	57	2683	40104	6.69011	2008-02-04	5	2008-02-10	248.366	4.18634	-2.18758	-18.9255	1030.22
2008	6	0	0	0	0	0	0	0	0	6	1611	905	56	130	40	2742	51731	5.3005	2008-02-11	6	2008-02-17	227.763	3.21637	-1.8076	-18.4357	1033.28
2008	7	0	0	0	0	0	0	0	0	7	1578	771	51	79	33	2512	61186	4.10551	2008-02-18	7	2008-02-24	168.333	3.05952	1.43631	-11.8089	1028.32
2008	8	0	0	0	1	1	0	7	2	8	1386	677	46	76	30	2215	60110	3.68491	2008-02-25	8	2008-03-02	263.125	4.18824	6.76941	-13.3576	1019.94
2008	9	0	0	0	0	1	0	7	1	9	1386	670	48	107	28	2239	60938	3.67423	2008-03-03	9	2008-03-09	188.593	2.40476	7.20833	-8.69881	1023.56
2008	10	0	1	0	0	0	0	10	1	10	1658	788	44	110	32	2632	63296	4.15824	2008-03-10	10	2008-03-16	196.133	3.16071	9.66667	-7.27024	1017.42
2008	11	0	2	0	0	1	0	6	3	11	1494	815	40	101	34	2484	64294	3.8635	2008-03-17	11	2008-03-23	197.619	3.05357	9.10119	-3.4744	1017.42
2008	12	0	0	0	0	0	0	6	0	12	1454	709	38	79	24	2304	62157	3.70674	2008-03-24	12	2008-03-30	214.934	3.7381	8.1369	-5.83333	1018
2008	13	0	0	0	0	0	0	4	0	13	1517	797	54	35	32	2435	53824	4.524	2008-03-31	13	2008-04-06	199.868	3.48214	13.5274	-0.835714	1013.26
2008	14	2	1	0	0	0	0	6	3	14	1320	673	36	50	28	2107	65590	3.21238	2008-04-07	14	2008-04-13	179.934	2.7574	14.0722	6.61124	1014.63
2008	15	0	0	0	0	0	0	4	0	15	1676	894	42	47	23	2682	66875	4.01047	2008-04-14	15	2008-04-20	134.762	2.7619	18.6411	8.83512	1013.98
2008	16	0	0	0	0	0	0	6	0	16	1696	891	30	56	29	2702	69479	3.88894	2008-04-21	16	2008-04-27	224.276	4.09467	13.8237	0.494675	1014.13
2008	17	0	0	0	0	0	0	2	0	17	1945	955	34	30	22	2986	64569	4.3499	2008-04-28	17	2008-05-04	167.037	2.5	18.8327	11.6143	1004.32
2008	18	1	0	0	0	0	0	3	1	18	1965	865	33	47	22	2932	71734	4.08732	2008-05-05	18	2008-05-11	208.944	2.96429	17.1798	5.7381	1011.43
2008	19	0	0	0	0	0	0	0	0	19	1892	905	26	38	25	2886	69827	4.13307	2008-05-12	19	2008-05-18	185.347	2.64286	17.3393	9.3244	1011.21
2008	20	0	0	0	0	0	0	0	0	20	1891	912	25	45	28	2901	69133	4.19626	2008-05-19	20	2008-05-25	156.434	2.81548	24.0786	9.39401	1002.95
2008	21	0	0	0	0	0	0	0	0	21	2213	1099	39	35	28	3414	66391	5.14226	2008-05-26	21	2008-06-01	224.839	4.79762	23.0155	2.18144	1003.39
2008	22	0	0	0	0	0	0	0	0	22	1701	880	18	41	22	2662	64300	4.13997	2008-06-02	22	2008-06-08	174.236	2.57558	21.0634	14.2791	1008.5
2008	23	0	0	0	0	0	0	0	0	23	1938	857	17	40	19	2871	62616	4.58509	2008-06-09	23	2008-06-15	142.769	2.23353	24.1671	15.8713	1009.22
2008	24	0	0	0	0	0	0	0	0	24	1870	1001	22	38	21	2952	65809	4.48571	2008-06-16	24	2008-06-22	177.143	2.3112	25.3672	19.1054	1002.9
2008	25	0	0	0	0	0	0	0	0	25	1851	880	19	23	15	2788	65972	4.22604	2008-06-23	25	2008-06-29	147.907	2.33134	22.957	20.1203	1003.22
2008	26	0	0	0	0	0	0	0	0	26	2368	1148	16	44	18	3594	69968	5.13663	2008-06-30	26	2008-07-06	169.394	2.23214	25.5039	21.6729	999.548
2008	27	0	0	0	0	0	0	0	0	27	2767	1519	33	60	25	4404	74200	5.93531	2008-07-07	27	2008-07-13	150	2.05988	26.703	21.6994	1005.28
2008	28	0	0	0	0	0	0	0	0	28	2438	1388	21	52	20	3919	73646	5.3214	2008-07-14	28	2008-07-20	151.885	2.41071	25.747	20.6348	1003.93
2008	29	0	0	0	0	0	0	0	0	29	2618	1438	33	61	22	4172	72316	5.76912	2008-07-21	29	2008-07-27	150.536	2.23881	28.2513	22.3155	1003.9
2008	30	0	0	0	0	0	0	0	0	30	2193	1216	25	50	22	3506	68243	5.13752	2008-07-28	30	2008-08-03	153.574	2.49702	26.8324	21.4824	1005.91
2008	31	0	0	0	0	0	0	0	0	31	1942	999	35	55	22	3053	63794	4.78572	2008-08-04	31	2008-08-10	154.522	2.57485	27.9575	23.0027	1006.29
2008	32	0	0	0	0	0	0	0	0	32	1721	742	34	69	31	2597	63307	4.10223	2008-08-11	32	2008-08-17	164.198	2.08358	24.3003	19.8875	1006.78
2008	33	0	0	0	0	0	0	0	0	33	1726	832	21	40	20	2639	62816	4.20116	2008-08-18	33	2008-08-24	173.068	2.07164	24.7445	19.2548	1004.96
2008	34	0	0	0	0	0	0	0	0	34	1843	959	22	38	15	2877	68056	4.2274	2008-08-25	34	2008-08-31	183	2.1756	23.0824	18.7119	1009.91
2008	35	0	0	0	0	0	0	0	0	35	1811	835	32	64	29	2771	65901	4.20479	2008-09-01	35	2008-09-07	172.697	2.02381	22.969	17.2589	1011.57
2008	36	0	0	0	0	0	0	0	0	36	1957	992	26	36	17	3028	65619	4.61452	2008-09-08	36	2008-09-14	165.926	2.04762	21.9708	16.5033	1012.99
2008	37	0	0	0	0	0	0	0	0	37	2013	974	33	45	31	3096	71465	4.33219	2008-09-15	37	2008-09-21	177.888	1.86012	21.8339	17.6878	1009.77
2008	38	0	0	0	0	0	0	0	0	38	2165	1114	24	56	19	3378	85053	3.97164	2008-09-22	38	2008-09-28	166.63	2.67791	15.831	7.24356	1020.31
2008	39	0	0	0	0	0	0	6	0	39	2035	1338	34	52	17	3476	49556	7.01429	2008-09-29	39	2008-10-05	143.061	1.9403	15.6191	11.3615	1017.27
2008	40	0	0	0	0	0	0	6	0	40	2093	1080	46	39	22	3280	78087	4.20044	2008-10-06	40	2008-10-12	215.943	2.29254	13.4048	5.23403	1020.28
2008	41	0	0	0	0	0	0	4	0	41	2323	1175	25	47	22	3592	80284	4.47412	2008-10-13	41	2008-10-19	193.655	1.73874	15.712	8.77868	1018.8
2008	42	1	0	0	0	0	0	7	1	42	2101	873	40	43	28	3085	77688	3.97101	2008-10-20	42	2008-10-26	252.841	4.11905	12.3604	0.424776	1018.13
2008	43	1	0	0	0	0	0	6	1	43	2278	990	38	45	25	3376	76189	4.43109	2008-10-27	43	2008-11-02	228	2.77778	9.74685	-1.2964	1018.55
2008	44	0	0	0	0	0	0	8	0	44	2683	1296	50	55	28	4112	80697	5.0956	2008-11-03	44	2008-11-09	183.992	1.93155	7.69341	-2.53036	1023.11
2008	45	0	0	0	0	0	0	8	0	45	2546	1368	50	55	27	4046	82041	4.93168	2008-11-10	45	2008-11-16	222.227	2.1369	5.32351	-3.97582	1023.62
2008	46	1	0	0	0	0	0	10	1	46	2774	1513	53	76	28	4444	80198	5.54129	2008-11-17	46	2008-11-23	211.693	2.46131	2.03899	-10.9815	1026.87
2008	47	0	0	0	0	0	0	12	0	47	2945	1379	65	70	27	4486	82944	5.40847	2008-11-24	47	2008-11-30	243.763	3.67164	4.35164	-8.94269	1023.13
2008	48	2	0	0	0	0	0	9	2	48	2842	1298	58	59	27	4284	81783	5.23825	2008-12-01	48	2008-12-07	236.569	3.53754	-1.01502	-15.0916	1024.19
2008	49	5	0	0	0	0	0	18	5	49	2974	1413	80	112	28	4607	85897	5.3634	2008-12-08	49	2008-12-14	190.176	1.81194	-1.26597	-8.92836	1022.64
2008	50	4	0	0	0	0	0	11	4	50	3000	1451	130	182	37	4800	82984	5.78425	2008-12-15	50	2008-12-21	248.182	4	-2.43929	-16.9179	1025.86
2008	51	3	0	0	0	0	0	22	3	51	2971	1663	176	218	49	5077	85573	5.93295	2008-12-22	51	2008-12-28	224.923	3.08657	-2.90388	-15.7704	1027.44
2008	52	0	0	0	0	0	0	25	0	52	3580	2075	224	343	67	6289	77719	8.09197	2008-12-29	52	2009-01-04	218.643	3.79154	-3.71178	-17.1278	1033.36
2009	1	14	1	0	0	0	0	24	15	1	2227	1137	183	331	41	3919	80543	4.86572	2009-01-05	53	2009-01-11	252.961	4.08929	-3.91488	-18.5473	1032.87
2009	2	5	1	0	0	0	0	16	6	2	1582	908	115	222	40	2867	76344	3.75537	2009-01-12	54	2009-01-18	201.512	2.79464	-3.75565	-16.6461	1029.51
2009	3	3	0	0	0	0	0	25	3	3	1486	891	74	120	18	2589	67298	3.84707	2009-01-19	55	2009-01-25	268.056	5.52836	-3.52597	-20.1304	1022.94
2009	4	13	1	0	0	0	0	25	14	4	1202	759	42	105	23	2131	35913	5.93378	2009-01-26	56	2009-02-01	192.661	1.69906	-1.95047	-13.3492	1023.59
2009	5	0	1	0	0	0	0	12	1	5	1358	686	39	80	14	2177	66135	3.29175	2009-02-02	57	2009-02-08	178.391	2.24776	0.659403	-9.67463	1024.81
2009	6	2	2	0	0	0	0	13	4	6	1137	604	40	66	16	1863	65231	2.856	2009-02-09	58	2009-02-15	164.852	3.06287	3.40659	-9.08709	1012.62
2009	7	0	0	0	0	0	0	5	0	7	782	564	41	61	15	1463	60897	2.40242	2009-02-16	59	2009-02-22	160.856	3.24024	-1.95976	-10.5021	1024.39
2009	8	1	0	0	0	0	0	4	1	8	723	362	45	58	18	1206	65205	1.84955	2009-02-23	60	2009-03-01	181.607	2.56845	0.728571	-11.563	1026.45
2009	9	0	1	0	0	0	0	7	1	9	1012	536	38	40	19	1645	66682	2.46693	2009-03-02	61	2009-03-08	201.685	3.46177	4.28043	-8.11162	1018.97
2009	10	0	0	0	1	0	0	8	1	10	1106	670	43	45	9	1873	68652	2.72825	2009-03-09	62	2009-03-15	213.462	3.55655	5.41101	-10.853	1020.71
2009	11	0	0	0	0	0	0	6	0	11	1392	674	49	38	14	2167	74389	2.91307	2009-03-16	63	2009-03-22	162.325	3.09552	11.0884	-3.41791	1010.43
2009	12	0	0	0	0	0	0	5	0	12	1324	668	49	31	7	2079	70514	2.94835	2009-03-23	64	2009-03-29	162.184	3.61791	6.74239	-10.7859	1022.31
2009	13	1	0	0	1	0	0	5	2	13	1217	624	44	52	16	1953	68013	2.87151	2009-03-30	65	2009-04-05	234.336	3.15224	10.1478	-5.64806	1022.87
2009	14	0	0	0	0	0	0	2	0	14	1405	711	40	54	15	2225	68687	3.23933	2009-04-06	66	2009-04-12	162.544	2.88024	18.7644	4.06737	1013.6
2009	15	0	0	0	0	0	0	2	0	15	1227	634	24	35	13	1933	71817	2.69156	2009-04-13	67	2009-04-19	147.209	2.99702	14.8759	4.55595	1010.17
2009	16	0	0	0	0	0	0	2	0	16	1060	632	28	40	9	1769	68180	2.5946	2009-04-20	68	2009-04-26	235.311	4.79464	14.3417	0.010119	1013.74
2009	17	0	0	0	0	0	0	2	0	17	1307	549	35	48	21	1960	62362	3.14294	2009-04-27	69	2009-05-03	174	2.55821	19.1101	6.26239	1014.19
2009	18	0	0	0	0	0	1	10	1	18	1372	769	47	61	15	2264	68422	3.30888	2009-05-04	70	2009-05-10	163.172	3.09552	22.2394	11.3296	1008.32
2009	19	0	0	0	0	0	0	13	0	19	1403	703	33	46	20	2205	68595	3.21452	2009-05-11	71	2009-05-17	204.477	3.72836	21.4307	5.54627	1011.14
2009	20	0	0	0	0	0	1	7	1	20	1367	719	19	38	6	2149	66019	3.25512	2009-05-18	72	2009-05-24	175.848	3.44048	24.4125	8.00923	1007.02
2009	21	0	0	0	0	0	0	7	0	21	1399	707	16	30	9	2161	59320	3.64295	2009-05-25	73	2009-05-31	200.925	3.47904	23.371	7.6	1010.31
2009	22	0	0	0	0	0	0	12	0	22	1441	698	18	36	2	2195	66781	3.28686	2009-06-01	74	2009-06-07	143.176	2.67771	24.6768	8.13825	1000.45
2009	23	0	0	0	0	0	0	14	0	23	1375	671	23	45	5	2119	66398	3.19136	2009-06-08	75	2009-06-14	204.51	3.09524	24.2616	11.0289	1003.26
2009	24	0	0	0	0	0	1	35	1	24	1354	743	30	47	5	2179	67299	3.23779	2009-06-15	76	2009-06-21	173.396	2.68563	24.1377	14.6877	1002.35
2009	25	0	0	0	0	0	0	50	0	25	1497	806	35	40	7	2385	69035	3.45477	2009-06-22	77	2009-06-28	148.167	2.81734	28.8619	13.1576	998.176
2009	26	0	0	0	0	0	1	39	1	26	1745	859	29	56	17	2706	66794	4.05126	2009-06-29	78	2009-07-05	170.221	3.01791	28.6648	14.0793	1002.07
2009	27	1	0	0	0	0	0	39	1	27	1559	749	30	38	7	2383	69223	3.4425	2009-07-06	79	2009-07-12	152.433	2.41071	26.3449	20.0896	1002.54
2009	28	0	0	0	0	0	0	33	0	28	1530	818	35	48	20	2451	67419	3.63547	2009-07-13	80	2009-07-19	176.173	2.46364	26.2294	21.3212	1001.23
2009	29	0	1	0	0	0	0	39	1	29	1560	756	33	60	11	2420	70270	3.44386	2009-07-20	81	2009-07-26	159.318	2.21084	25.4262	20.3723	1002.64
2009	30	1	3	0	0	0	0	39	4	30	1601	847	32	42	17	2539	71750	3.53868	2009-07-27	82	2009-08-02	141.742	2.13855	25.6117	21.5184	1005.15
2009	31	4	5	2	0	0	2	42	13	31	1722	807	32	50	11	2622	74483	3.52027	2009-08-03	83	2009-08-09	140.474	1.69069	25.1916	21.5345	1007.79
2009	32	1	9	0	0	0	7	35	17	32	1850	887	38	61	14	2850	73641	3.87013	2009-08-10	84	2009-08-16	143.434	1.96429	27.3866	21.2536	1005.75
2009	33	1	12	2	0	0	4	46	19	33	1775	855	42	84	35	2791	74929	3.72486	2009-08-17	85	2009-08-23	166.897	2.27164	24.4516	18.679	1009.16
2009	34	0	12	1	0	0	4	39	17	34	1803	781	49	94	31	2758	75590	3.64863	2009-08-24	86	2009-08-30	142.529	2.25373	22.6104	16.5833	1010.92
2009	35	0	21	3	0	0	1	50	25	35	1768	789	45	74	21	2697	74554	3.61751	2009-08-31	87	2009-09-06	153.147	2	21.4018	17.5602	1012.17
2009	36	0	11	0	0	0	7	54	18	36	2119	1236	101	141	48	3645	78287	4.65595	2009-09-07	88	2009-09-13	233.534	2.72619	20.6122	9.87649	1013.06
2009	37	0	8	4	0	0	4	49	16	37	2375	1242	83	77	22	3799	79391	4.78518	2009-09-14	89	2009-09-20	159.76	2.52994	20.371	13.2502	1012.69
2009	38	0	10	12	0	0	0	53	22	38	2444	1582	103	119	15	4263	83830	5.08529	2009-09-21	90	2009-09-27	146.457	2.0597	19.8081	12.931	1014.97
2009	39	0	2	3	0	0	0	25	5	39	2092	1443	101	77	19	3732	57687	6.4694	2009-09-28	91	2009-10-04	184.52	2.17015	18.3504	8.7015	1016.5
2009	40	0	2	6	0	0	1	26	9	40	1986	1093	70	57	11	3217	59269	5.4278	2009-10-05	92	2009-10-11	139.655	1.72024	14.761	6.45565	1020.75
2009	41	0	5	15	0	0	0	38	20	41	1913	1267	121	98	20	3419	80128	4.26692	2009-10-12	93	2009-10-18	258.095	4.20359	15.0231	-0.516766	1013.15
2009	42	0	0	25	0	0	0	46	25	42	2692	3013	733	162	17	6617	93038	7.11215	2009-10-19	94	2009-10-25	215.019	2.43155	12.7545	2.14405	1015.91
2009	43	0	0	28	0	0	0	51	28	43	2593	3196	607	241	17	6654	89472	7.43696	2009-10-26	95	2009-11-01	177.49	2.67761	9.15254	2.24388	1023.09
2009	44	0	0	30	0	0	0	45	30	44	2245	2026	788	309	30	5398	81447	6.62762	2009-11-02	96	2009-11-08	196.726	1.82282	5.18769	-0.274174	1019.86
2009	45	0	0	25	0	0	1	43	26	45	2035	1470	409	274	14	4202	70828	5.93268	2009-11-09	97	2009-11-15	212.483	3.85075	-0.328657	-9.10925	1030.56
2009	46	0	0	28	1	0	0	42	29	46	2031	1437	445	378	41	4332	77641	5.57953	2009-11-16	98	2009-11-22	241.685	3.31845	-0.941964	-12.8134	1030.69
2009	47	0	0	21	0	0	6	41	27	47	2156	1439	403	453	34	4485	80702	5.55748	2009-11-23	99	2009-11-29	209.069	1.8006	1.85804	-4.15791	1025.88
2009	48	0	2	20	0	0	2	41	24	48	2379	1291	198	282	29	4179	77465	5.39469	2009-11-30	100	2009-12-06	220.793	3.21131	0.139881	-9.39286	1024.51
2009	49	0	1	13	0	0	0	40	14	49	2135	1234	149	196	28	3742	76552	4.88818	2009-12-07	101	2009-12-13	176.971	2.17879	-0.197576	-9.14697	1025.68
2009	50	0	0	12	0	0	1	43	13	50	2461	1282	111	154	17	4025	79755	5.04671	2009-12-14	102	2009-12-20	269.675	5.12275	-4.3509	-21.6225	1033.26
2009	51	0	1	14	0	0	11	40	26	51	2287	1409	85	109	11	3901	84282	4.62851	2009-12-21	103	2009-12-27	213.619	2.90448	-5.20179	-18.3612	1023.59
2009	52	0	0	7	0	0	11	40	18	52	2052	1092	97	70	6	3317	71099	4.66533	2009-12-28	104	2010-01-03	212.147	3.45593	-6.7386	-16.9185	1021.29
2010	1	0	2	5	0	0	25	40	32	1	2430	1327	182	347	49	4335	86284	5.02411	2010-01-04	105	2010-01-10	194.054	3.21131	-11.1964	-19.9036	1031.86
2010	2	0	0	5	0	0	32	40	37	2	2342	1454	104	101	12	4013	77518	5.17686	2010-01-11	106	2010-01-17	235.543	3.5303	-8.70848	-17.7073	1030.93
2010	3	0	0	2	0	0	40	42	42	3	2781	1740	132	151	20	4824	84130	5.73398	2010-01-18	107	2010-01-24	267.119	4.71988	-2.66265	-14.8232	1028.33
2010	4	0	0	1	0	0	39	41	40	4	3207	1980	151	160	35	5533	87430	6.32849	2010-01-25	108	2010-01-31	240.168	3.89851	-0.420299	-16.9913	1023.56
2010	5	0	0	0	0	0	39	40	39	5	3330	1600	88	157	22	5197	85668	6.06644	2010-02-01	109	2010-02-07	147.256	2.1756	-4.38899	-13.6179	1027.16
2010	6	0	0	0	0	0	27	41	27	6	2336	1033	75	115	31	3590	72604	4.94463	2010-02-08	110	2010-02-14	127.895	3.28955	-2.95433	-17.7875	1029.87
2010	7	0	1	1	0	0	23	40	25	7	2087	1077	59	90	24	3337	45125	7.39501	2010-02-15	111	2010-02-21	215.336	2.68976	-0.948193	-15.4837	1021.87
2010	8	0	0	0	0	0	25	41	25	8	2177	1037	63	87	21	3385	79701	4.24712	2010-02-22	112	2010-02-28	158.094	2.53134	1.33254	-5.34149	1015.62
2010	9	0	1	0	0	0	11	40	12	9	1974	863	61	69	10	2977	77475	3.84253	2010-03-01	113	2010-03-07	174.966	3.2994	-0.10479	-10.1165	1026
2010	10	0	0	1	0	0	13	40	14	10	1912	926	41	54	14	2947	78416	3.75816	2010-03-08	114	2010-03-14	224.895	3.5	1.13214	-10.6768	1023.53
2010	11	0	0	0	0	0	14	40	14	11	1997	906	80	68	13	3064	81069	3.7795	2010-03-15	115	2010-03-21	177.232	3.41916	3.89371	-6.9491	1016.43
2010	12	0	0	1	0	0	19	40	20	12	1967	862	47	72	12	2960	84296	3.51144	2010-03-22	116	2010-03-28	191.565	3.62985	6.77612	-8.63254	1022.56
2010	13	0	0	0	0	0	14	40	14	13	1824	917	38	57	19	2855	81861	3.48762	2010-03-29	117	2010-04-04	215.353	3.34731	9.59281	-5.13093	1016.74
2010	14	0	1	0	0	0	11	41	12	14	1985	906	50	55	11	3007	81912	3.67101	2010-04-05	118	2010-04-11	166.068	3.66467	10.7395	-2.80785	1016.25
2010	15	0	0	0	0	0	4	40	4	15	2171	959	43	38	19	3230	85618	3.77257	2010-04-12	119	2010-04-18	202.256	3.54762	8.64762	-2.57411	1020.49
2010	16	0	1	0	0	0	4	40	5	16	2100	848	43	52	17	3060	85594	3.57502	2010-04-19	120	2010-04-25	196.806	3.60896	13.0421	2.78179	1018.43
2010	17	0	0	0	0	0	1	40	1	17	2154	999	35	56	19	3263	83020	3.93038	2010-04-26	121	2010-05-02	276.144	5.34835	15.4706	-5.33063	1009.78
2010	18	0	0	0	0	0	1	40	1	18	2719	1086	52	68	15	3940	80933	4.86822	2010-05-03	122	2010-05-09	211.453	4.37082	19.5994	4.97012	1004.35
2010	19	0	0	0	0	0	1	40	1	19	2528	1258	43	47	18	3894	89582	4.34686	2010-05-10	123	2010-05-16	172.388	3.30655	18.7429	7.22657	1013.83
2010	20	0	2	0	0	0	0	43	2	20	2740	998	45	41	18	3842	87254	4.40324	2010-05-17	124	2010-05-23	196.269	2.86186	22.2703	9.16577	1003.63
2010	21	0	0	0	0	0	3	40	3	21	2764	1244	19	44	21	4092	90064	4.54344	2010-05-24	125	2010-05-30	190.824	2.9	23.0876	10.963	1009.23
2010	22	0	0	0	0	0	4	40	4	22	2787	1047	29	52	18	3933	87028	4.51924	2010-05-31	126	2010-06-06	145.084	2.18209	22.4484	13.3469	1014.16
2010	23	0	0	0	0	0	6	40	6	23	2935	1065	37	53	17	4107	98655	4.16299	2010-06-07	127	2010-06-13	145.882	2.47006	23.8266	14.8964	1010.5
2010	24	0	0	0	0	0	2	40	2	24	3020	1140	29	43	16	4248	69449	6.11672	2010-06-14	128	2010-06-20	161.165	2.37015	24.4463	17.5806	1002.78
2010	25	0	0	0	0	0	2	41	2	25	3040	1266	32	54	18	4410	94733	4.65519	2010-06-21	129	2010-06-27	147.061	2.47917	26.0967	15.1878	1005.83
2010	26	0	0	0	0	0	0	42	0	26	2921	1243	25	56	27	4272	89273	4.7853	2010-06-28	130	2010-07-04	159.254	2.17262	27.9265	19.2521	1000.61
2010	27	1	0	0	0	0	0	40	1	27	2635	1150	52	56	18	3911	89786	4.3559	2010-07-05	131	2010-07-11	147.224	2.62985	27.4415	15.8475	1003.23
2010	28	0	1	0	0	0	1	40	2	28	2414	919	106	68	17	3524	90055	3.9132	2010-07-12	132	2010-07-18	143.097	1.95821	26.046	21.8618	1006.23
2010	29	0	1	0	0	0	1	40	2	29	2637	1054	52	57	23	3823	92085	4.1516	2010-07-19	133	2010-07-25	154.364	2.32036	28.2485	22.3638	1006.88
2010	30	0	0	0	0	0	1	40	1	30	2539	893	37	75	18	3562	85177	4.1819	2010-07-26	134	2010-08-01	130.45	2.53916	29.1521	23.1557	1001.48
2010	31	0	2	0	0	0	0	40	2	31	2278	917	65	67	22	3349	88077	3.8024	2010-08-02	135	2010-08-08	185.688	2.72455	25.7213	17.3581	1006.39
2010	32	0	5	0	0	0	0	40	5	32	1864	679	47	59	16	2665	80851	3.2962	2010-08-09	136	2010-08-15	178.715	2.62798	27.3726	18.8878	1002.53
2010	33	1	2	0	0	0	1	40	4	33	2290	970	30	68	19	3377	86607	3.8992	2010-08-16	137	2010-08-22	174.828	2.6806	25.1991	19.4621	1010.53
2010	34	0	6	0	0	0	0	40	6	34	2391	988	46	62	24	3511	88950	3.9472	2010-08-23	138	2010-08-29	178.769	2.2381	24.7232	17.5315	1011.52
2010	35	0	2	0	0	0	2	40	4	35	2435	844	50	53	14	3396	86166	3.9412	2010-08-30	139	2010-09-05	173.813	1.90746	24.0475	18.7543	1011.33
2010	36	0	8	0	0	0	1	40	9	36	2882	1054	51	77	39	4103	92058	4.457	2010-09-06	140	2010-09-12	169.129	2.00299	23.7269	15.2036	1010.62
2010	37	0	11	0	0	0	1	40	12	37	2726	1047	63	69	25	3930	93167	4.2182	2010-09-13	141	2010-09-19	149.745	2.25672	21.2991	16.2179	1011.75
2010	38	0	12	0	0	0	1	40	13	38	2690	931	66	65	18	3770	78510	4.8019	2010-09-20	142	2010-09-26	176.968	2.60299	16.4343	8.97575	1017.74
2010	39	0	11	0	0	0	0	40	11	39	2627	929	54	59	21	3690	84688	4.3572	2010-09-27	143	2010-10-03	224.161	3.42388	15.9737	5.95104	1018.12
2010	40	0	1	0	0	0	0	31	1	40	2484	842	50	72	27	3475	72787	4.7742	2010-10-04	144	2010-10-10	139.528	1.65774	16.4652	11.8827	1013.42
2010	41	0	0	0	0	0	0	30	0	41	2349	865	92	38	16	3360	95141	3.5316	2010-10-11	145	2010-10-17	192.806	2.86607	13.1104	2.6619	1020.2
2010	42	0	0	0	0	0	0	30	0	42	2459	1004	126	54	10	3653	90113	4.0538	2010-10-18	146	2010-10-24	145.105	1.8806	9.98388	6.98627	1023.59
2010	43	0	5	0	0	0	0	30	5	43	2733	1222	134	59	25	4173	94341	4.4233	2010-10-25	147	2010-10-31	241.838	2.79701	7.95493	-3.26448	1029.37
2010	44	0	0	0	0	0	0	30	0	44	2796	1309	117	75	23	4320	95614	4.5182	2010-11-01	148	2010-11-07	210.798	2.79279	9.15195	-1.86186	1021.76
2010	45	0	1	0	0	0	0	30	1	45	3135	1309	133	87	27	4691	123479	3.799	2010-11-08	149	2010-11-14	231.913	3.70571	4.78468	-7.83574	1022.91
2010	46	0	6	0	0	0	0	30	6	46	2967	1295	175	103	23	4563	105187	4.338	2010-11-15	150	2010-11-21	204.903	2.37798	3.85	-4.16012	1018.87
2010	47	0	0	0	0	0	0	30	0	47	2972	1350	227	85	23	4657	105008	4.4349	2010-11-22	151	2010-11-28	206.054	2.91343	0.911045	-12.2451	1021.93
2010	48	0	0	0	0	0	0	30	0	48	3315	1532	169	100	29	5145	106096	4.8494	2010-11-29	152	2010-12-05	222.584	3.30952	0.999107	-7.77083	1018.23
2010	49	0	3	1	0	0	0	30	4	49	3390	1469	228	113	26	5226	108793	4.8036	2010-12-06	153	2010-12-12	217.872	3.77381	0.453571	-13.3042	1017.38
2010	50	0	0	0	0	0	0	31	0	50	3155	1400	166	136	32	4889	105339	4.6412	2010-12-13	154	2010-12-19	222.81	3.84731	-2.98018	-18.8661	1022.06
2010	51	0	0	0	0	0	0	30	0	51	3464	1409	162	177	48	5260	109121	4.8203	2010-12-20	155	2010-12-26	202.873	3.2209	-3.68358	-17.7591	1022.99
2010	52	0	3	4	0	0	0	30	7	52	2840	1166	192	189	52	4439	103480	4.2897	2010-12-27	156	2011-01-02	254.774	5.45833	-4.84851	-19.3967	1025.97
2011	1	0	0	5	0	0	0	31	5	1	2591	1213	302	304	83	4493	85769	5.2385	2011-01-03	157	2011-01-09	264.933	5.20721	-4.85526	-18.7345	1031.96
2011	2	0	0	9	0	0	0	30	9	2	2547	1163	189	321	105	4325	89647	4.8245	2011-01-10	158	2011-01-16	257.069	4.08358	-5.71254	-21.5185	1029.81
2011	3	0	3	6	0	0	0	30	9	3	2177	1011	127	289	67	3671	87411	4.1997	2011-01-17	159	2011-01-23	249.589	4.17857	-6.05952	-21.1104	1031.53
2011	4	0	0	2	0	0	0	30	2	4	2011	903	131	245	67	3357	89789	3.7388	2011-01-24	160	2011-01-30	243.301	3.67868	-5.31081	-21.0351	1036.46
2011	5	0	1	3	0	0	0	30	4	5	1711	769	56	124	46	2706	43312	6.2477	2011-01-31	161	2011-02-06	222.196	3.11607	0.180655	-15.2289	1021.36
2011	6	0	1	1	0	0	0	30	2	6	1455	697	54	95	34	2335	63691	3.6661	2011-02-07	162	2011-02-13	156.206	2.9039	-3.30991	-10.9811	1026.06
2011	7	0	0	1	0	0	0	30	1	7	1428	608	61	90	25	2212	79229	2.7919	2011-02-14	163	2011-02-20	173.688	1.80357	-0.997917	-9.01994	1026.01
2011	8	0	1	1	1	0	0	30	3	8	1375	685	48	85	29	2222	84292	2.6361	2011-02-21	164	2011-02-27	157.948	2.29552	1.15701	-6.18209	1023.92
2011	9	0	0	1	0	0	0	30	1	9	1321	674	50	65	24	2134	81486	2.6189	2011-02-28	165	2011-03-06	264.536	4.17262	4.12679	-12.7512	1023.99
2011	10	0	0	0	0	0	0	30	0	10	1498	777	60	55	28	2418	84267	2.8695	2011-03-07	166	2011-03-13	214.3	3.82738	7.36696	-11.6997	1019.37
2011	11	0	0	1	0	0	0	31	1	11	1512	734	36	73	22	2377	88980	2.6714	2011-03-14	167	2011-03-20	204.334	4.08709	6.56006	-11.1667	1020.49
2011	12	0	0	0	5	0	0	30	5	12	1677	708	49	45	22	2501	88834	2.8154	2011-03-21	168	2011-03-27	268.762	4.6209	7.74507	-16.3576	1026.24
2011	13	0	0	0	0	0	0	31	0	13	1734	848	75	49	18	2724	92982	2.9296	2011-03-28	169	2011-04-03	193.63	2.82831	11.0352	-5.02349	1023.63
2011	14	0	0	0	1	0	0	30	1	14	1873	974	48	67	23	2985	76978	3.8777	2011-04-04	170	2011-04-10	208.345	3.95509	14.1895	-7.55778	1018.63
2011	15	0	0	0	1	0	0	30	1	15	2108	951	53	53	30	3195	92874	3.4401	2011-04-11	171	2011-04-17	209.858	4.21493	17.6487	-3.70299	1011.55
2011	16	0	0	0	0	0	0	30	0	16	2161	1084	45	38	17	3345	91430	3.6585	2011-04-18	172	2011-04-24	172.58	3.34835	14.4186	1.11081	1013.03
2011	17	0	0	0	1	0	0	30	1	17	2230	997	44	48	16	3335	91328	3.6517	2011-04-25	173	2011-05-01	182.383	3.76647	16.0958	3.70299	1004.86
2011	18	0	0	0	0	0	0	10	0	18	2152	1011	41	42	20	3266	80369	4.0638	2011-05-02	174	2011-05-08	196.585	3.3503	17.7979	2.58018	1007.67
2011	19	0	0	0	0	0	0	10	0	19	2181	941	40	46	16	3224	89489	3.6027	2011-05-09	175	2011-05-15	243.056	4.8	20.9934	0.285629	1008.38
2011	20	0	0	0	0	0	0	10	0	20	2326	1038	51	50	12	3477	91803	3.7875	2011-05-16	176	2011-05-22	193.574	3.84179	20.5415	4.30209	1007.8
2011	21	0	0	0	0	0	0	10	0	21	2358	945	42	46	14	3405	92192	3.6934	2011-05-23	177	2011-05-29	170.784	3.38095	23.056	12.6381	1010.44
2011	22	0	0	0	0	0	0	10	0	22	2336	996	38	34	9	3413	86759	3.9339	2011-05-30	178	2011-06-05	207.849	3.60245	25.9021	8.46422	1003.89
2011	23	0	0	0	0	0	0	10	0	23	2470	974	35	41	23	3543	81854	4.3284	2011-06-06	179	2011-06-12	165.251	2.72239	25.5687	15.86	1000.53
2011	24	0	0	0	0	0	0	10	0	24	2517	941	44	42	15	3559	90541	3.9308	2011-06-13	180	2011-06-19	133.463	2.48358	25.4042	17.771	1004.63
2011	25	0	0	0	0	0	0	10	0	25	2508	1004	44	37	14	3607	89565	4.0272	2011-06-20	181	2011-06-26	164.136	2.78209	25.8137	17.0836	1002.79
2011	26	0	0	0	0	0	0	10	0	26	2421	1045	63	47	15	3591	89803	3.9988	2011-06-27	182	2011-07-03	139.646	2.13731	26.4546	20.4325	1001.18
2011	27	0	0	0	0	0	0	10	0	27	2697	1152	80	50	12	3991	93801	4.2548	2011-07-04	183	2011-07-10	177.266	2.6131	27.4015	17.1884	1000.33
2011	28	0	0	0	0	0	0	10	0	28	2448	1034	65	38	7	3592	94040	3.8197	2011-07-11	184	2011-07-17	145.125	2.48657	26.3111	20.9922	1005.11
2011	29	0	0	0	0	0	0	10	0	29	2127	958	81	45	17	3228	92366	3.4948	2011-07-18	185	2011-07-24	142.943	2.07164	26.1576	23.2651	1001.71
2011	30	0	0	0	0	0	0	10	0	30	2444	997	55	48	20	3564	95149	3.7457	2011-07-25	186	2011-07-31	153.394	2.27246	26.8931	23.1213	1001.84
2011	31	0	0	0	0	0	0	10	0	31	2285	835	49	44	21	3234	92164	3.509	2011-08-01	187	2011-08-07	140.275	2.51796	26.6985	21.8994	1005.09
2011	32	0	0	0	0	0	0	10	0	32	1845	750	59	41	12	2707	90708	2.9843	2011-08-08	188	2011-08-14	156.073	2.1571	27.8743	23.5076	1002.48
2011	33	0	0	0	0	0	0	10	0	33	1696	740	56	54	13	2559	89922	2.8458	2011-08-15	189	2011-08-21	161.418	2.45075	25.1597	20.2066	1008.05
2011	34	0	0	0	0	0	0	10	0	34	1530	623	54	33	14	2254	90471	2.4914	2011-08-22	190	2011-08-28	158.984	1.97006	23.7701	19.5407	1011.79
2011	35	0	0	0	0	0	0	41	0	35	1542	666	37	47	13	2305	88760	2.5969	2011-08-29	191	2011-09-04	150.122	2.04478	24.3051	19.183	1009.47
2011	36	0	0	0	0	0	0	40	0	36	1482	691	49	39	15	2276	87163	2.6112	2011-09-05	192	2011-09-11	176.165	2.35928	19.8743	14.4123	1014.68
2011	37	0	1	0	0	1	0	40	2	37	1446	725	38	38	19	2266	82115	2.7595	2011-09-12	193	2011-09-18	162.021	2.32934	18.4632	12.1635	1015.23
2011	38	0	0	0	0	0	0	40	0	38	1787	916	48	40	16	2807	97481	2.8795	2011-09-19	194	2011-09-25	183.192	2.10119	18.2807	8.61905	1016.19
2011	39	0	0	0	0	1	0	40	1	39	1710	725	44	37	17	2533	97963	2.5857	2011-09-26	195	2011-10-02	184.185	2.69048	16.397	5.49851	1021.11
2011	40	0	2	0	0	0	0	40	2	40	1610	719	52	37	18	2436	66958	3.6381	2011-10-03	196	2011-10-09	152.017	1.9012	15.8434	8.15539	1018.59
2011	41	0	0	0	0	0	0	40	0	41	1557	735	47	34	20	2393	95463	2.5067	2011-10-10	197	2011-10-16	209.757	3.11607	16.2827	6.6369	1015.44
2011	42	0	0	0	0	0	0	40	0	42	1387	781	52	34	12	2266	99460	2.2783	2011-10-17	198	2011-10-23	149.72	1.87202	12.3286	8.23333	1021.09
2011	43	0	0	0	0	0	0	40	0	43	1524	669	35	25	12	2265	100773	2.2476	2011-10-24	199	2011-10-30	151.822	1.53571	9.04107	3.2878	1024.35
2011	44	0	0	0	0	0	0	40	0	44	1830	869	55	33	7	2794	99196	2.8166	2011-10-31	200	2011-11-06	156.885	1.90448	11.574	6.04448	1025.44
2011	45	0	0	0	0	0	0	40	0	45	1937	897	81	34	9	2958	107417	2.7538	2011-11-07	201	2011-11-13	229.81	2.47761	8.42955	-3.01403	1022.29
2011	46	0	0	0	0	0	0	41	0	46	2289	1035	68	34	14	3440	108112	3.1819	2011-11-14	202	2011-11-20	211.204	2.5625	5.24524	-1.26369	1024.31
2011	47	0	0	0	0	0	0	40	0	47	2387	1125	51	33	17	3613	109352	3.304	2011-11-21	203	2011-11-27	215.265	2.80781	1.47357	-6.37417	1025.69
2011	48	0	0	0	0	0	0	41	0	48	2491	1079	49	32	10	3661	109183	3.3531	2011-11-28	204	2011-12-04	159.382	1.82985	0.135224	-6.1391	1029.96
2011	49	0	0	0	2	0	0	40	2	49	2319	970	70	43	18	3420	107724	3.1748	2011-12-05	205	2011-12-11	236.934	3.95152	-0.673333	-9.92727	1032.5
2011	50	0	0	0	3	0	0	40	3	50	2062	846	41	41	19	3009	109694	2.7431	2011-12-12	206	2011-12-18	243.096	3.98485	-2.75455	-15.3512	1032.89
2011	51	0	0	0	5	2	0	40	7	51	1939	839	52	38	18	2886	111287	2.5933	2011-12-19	207	2011-12-25	258.315	2.96716	-2.43204	-16.2857	1030.02
2011	52	0	0	0	3	1	0	40	4	52	1793	778	60	50	19	2700	123871	2.1797	2011-12-26	208	2012-01-01	150.76	1.9759	-3.44548	-10.9208	1032.85
2012	1	0	0	0	7	1	0	40	8	1	1972	833	88	59	20	2972	75217	3.9512	2012-01-02	209	2012-01-08	224.852	3.41337	-4.60912	-14.2137	1033.44
2012	2	0	0	0	4	2	0	40	6	2	1936	863	63	74	12	2948	94563	3.1175	2012-01-09	210	2012-01-15	196.679	2.35928	-3.83473	-13.9746	1028.81
2012	3	0	0	0	10	1	0	40	11	3	2018	819	64	81	25	3007	101011	2.9769	2012-01-16	211	2012-01-22	156.081	2.75227	-4.84985	-14.9619	1029.61
2012	4	0	0	0	7	3	0	40	10	4	2276	948	49	122	38	3433	49453	6.9419	2012-01-23	212	2012-01-29	180.934	2.50299	-5.31916	-18.3737	1027.58
2012	5	0	2	0	10	6	0	40	18	5	2151	922	61	108	31	3273	93662	3.4945	2012-01-30	213	2012-02-05	159.829	3.13174	-5.37275	-20.0722	1027.82
2012	6	0	0	0	3	2	0	40	5	6	2046	798	63	114	27	3048	95607	3.1881	2012-02-06	214	2012-02-12	241.107	4.26946	-3.80569	-19.9991	1028
2012	7	0	1	0	10	6	0	40	17	7	1991	875	78	129	31	3104	106064	2.9265	2012-02-13	215	2012-02-19	232.509	3.64072	-2.34012	-18.0389	1028
2012	8	0	0	0	7	5	0	40	12	8	2486	937	82	144	42	3691	106918	3.4522	2012-02-20	216	2012-02-26	168.934	2.50746	0.0176119	-13.5773	1023.94
2012	9	0	1	0	5	6	0	40	12	9	2701	1209	88	166	40	4204	110985	3.7879	2012-02-27	217	2012-03-04	140.304	1.84731	0.850299	-6.00689	1023.37
2012	10	0	3	0	10	2	0	40	15	10	2751	987	98	139	51	4026	109945	3.6618	2012-03-05	218	2012-03-11	245.392	4.65075	1.43284	-15.7851	1024.42
2012	11	0	1	0	7	4	0	40	12	11	2502	1070	97	158	37	3864	111407	3.4684	2012-03-12	219	2012-03-18	134.89	2.5509	4.38024	-6.6	1021.02
2012	12	0	6	1	4	3	0	40	14	12	2180	919	87	109	37	3332	105588	3.1557	2012-03-19	220	2012-03-25	200.382	3.71885	7.01214	-5.44473	1020.91
2012	13	0	1	0	1	2	0	40	4	13	1901	958	80	93	31	3063	112278	2.7281	2012-03-26	221	2012-04-01	187.399	4.24405	11.5372	-8.36905	1018.6
2012	14	0	7	0	1	2	0	40	10	14	1743	776	75	74	27	2695	73152	3.6841	2012-04-02	222	2012-04-08	223.1	4.30631	13.3988	-10.1601	1014.99
2012	15	0	0	0	1	2	0	40	3	15	1832	847	62	76	15	2832	103202	2.7441	2012-04-09	223	2012-04-15	182.331	4.03012	18.4898	-0.343731	1009.19
2012	16	0	2	0	0	0	0	40	2	16	1797	818	67	55	22	2759	102286	2.6973	2012-04-16	224	2012-04-22	148.357	2.70833	16.0348	8.49137	1009.9
2012	17	0	2	0	0	0	0	40	2	17	1691	826	63	49	26	2655	106265	2.4985	2012-04-23	225	2012-04-29	201.773	3.62798	15.8792	2.16325	1005.87
2012	18	0	5	0	0	0	0	40	5	18	1833	805	72	49	11	2770	79983	3.4632	2012-04-30	226	2012-05-06	153.897	2.37202	21.8042	8.90476	1007.3
2012	19	0	6	0	0	0	0	40	6	19	1843	847	60	50	15	2815	105665	2.6641	2012-05-07	227	2012-05-13	145.585	2.51045	20.5442	10.1336	1008.87
2012	20	0	0	0	0	0	0	40	0	20	1942	925	61	42	12	2982	104871	2.8435	2012-05-14	228	2012-05-20	201.541	3.84731	22.0662	7.01138	1006.79
2012	21	0	0	0	0	0	0	40	0	21	2065	956	62	47	22	3152	106901	2.9485	2012-05-21	229	2012-05-27	143.31	2.91045	23.0388	8.35821	1008.93
2012	22	0	1	0	0	0	0	40	1	22	2102	922	53	49	10	3136	103610	3.0267	2012-05-28	230	2012-06-03	154.359	2.74925	21.5722	12.8373	1011.05
2012	23	0	1	0	0	0	0	40	1	23	2233	971	69	50	21	3344	106604	3.1368	2012-06-04	231	2012-06-10	163.564	3.03021	25.4958	13.6686	1000.12
2012	24	0	0	0	0	0	0	40	0	24	2143	872	75	58	16	3164	106362	2.9747	2012-06-11	232	2012-06-17	155.25	2.82738	25.0848	11.5524	1000.93
2012	25	0	0	1	0	0	0	40	1	25	2036	901	43	46	14	3040	96689	3.1441	2012-06-18	233	2012-06-24	126.259	2.41018	24.9254	19.5982	1002.11
2012	26	0	0	0	0	0	0	40	0	26	2168	888	42	53	20	3171	103732	3.0569	2012-06-25	234	2012-07-01	136.347	2.19637	24.9169	20.3752	1005.65
2012	27	0	0	0	0	0	0	40	0	27	2082	855	47	63	21	3068	106152	2.8902	2012-07-02	235	2012-07-08	130	2.30838	26.9722	20.2042	1000.17
2012	28	0	9	0	0	0	0	40	9	28	2206	872	61	56	21	3216	105985	3.0344	2012-07-09	236	2012-07-15	143.194	2.25	26.3652	20.4301	1000.21
2012	29	0	5	0	0	0	0	40	5	29	1964	936	62	60	28	3050	108027	2.8234	2012-07-16	237	2012-07-22	161.711	2.70448	27.4713	21.6278	1004.61
2012	30	0	3	0	0	0	0	40	3	30	2028	864	59	69	28	3048	100683	3.0273	2012-07-23	238	2012-07-29	139.088	2.35435	27.0306	23.152	1004.04
2012	31	0	9	0	0	0	0	41	9	31	1952	748	59	78	21	2858	99059	2.8851	2012-07-30	239	2012-08-05	141.1	2.45946	25.0739	21.5826	1007.38
2012	32	0	6	0	0	0	0	40	6	32	1908	835	54	99	30	2926	102368	2.8583	2012-08-06	240	2012-08-12	166.255	2.15774	26.7667	22.3729	1006.3
2012	33	0	5	0	0	0	0	40	5	33	1906	885	72	83	42	2988	106929	2.7944	2012-08-13	241	2012-08-19	156.851	2.35821	24.6033	19.4197	1007.37
2012	34	0	21	0	0	0	0	40	21	34	1993	869	69	114	38	3083	107076	2.8793	2012-08-20	242	2012-08-26	137.761	2.31138	23.524	15.1266	1012.2
2012	35	0	6	0	0	0	0	40	6	35	1909	826	64	89	34	2922	102343	2.8551	2012-08-27	243	2012-09-02	141.439	2.43202	25.9139	20.9057	1007.61
2012	36	0	8	0	0	0	0	40	8	36	1798	841	61	91	24	2815	103723	2.714	2012-09-03	244	2012-09-09	168.605	2.3403	20.8194	14.2728	1015.36
2012	37	0	5	0	0	0	0	40	5	37	1730	854	71	75	18	2748	104801	2.6221	2012-09-10	245	2012-09-16	190.368	2.53614	19.7449	11.3892	1015.06
2012	38	0	2	0	0	0	0	40	2	38	1700	880	72	59	21	2732	109817	2.4878	2012-09-17	246	2012-09-23	167.871	1.97015	21.2591	12.7707	1011.51
2012	39	0	5	0	0	0	0	40	5	39	1648	850	59	48	20	2625	115712	2.2686	2012-09-24	247	2012-09-30	235.271	3.20544	17.9441	7.64562	1017.83
2012	40	0	5	0	0	0	0	40	5	40	1663	760	63	53	13	2552	57351	4.4498	2012-10-01	248	2012-10-07	192.332	1.99107	17.4155	8.42746	1017.54
2012	41	0	2	0	0	0	0	40	2	41	1590	836	53	46	16	2541	113238	2.2439	2012-10-08	249	2012-10-14	209.739	2.93433	14.7737	2.9021	1017.36
2012	42	0	1	0	0	0	0	40	1	42	1740	776	59	50	19	2644	109573	2.413	2012-10-15	250	2012-10-21	210.316	2.51796	11.644	2.93892	1018.93
2012	43	0	6	0	0	0	0	40	6	43	1665	950	60	46	13	2734	114544	2.3869	2012-10-22	251	2012-10-28	188.75	2.47748	12.6132	4.2994	1017.91
2012	44	0	2	0	0	0	0	40	2	44	1654	873	61	43	10	2641	105992	2.4917	2012-10-29	252	2012-11-04	232.096	3.79042	7.53952	-1.12425	1019.3
2012	45	0	1	0	0	0	0	40	1	45	1707	880	61	48	6	2702	109580	2.4658	2012-11-05	253	2012-11-11	244.982	3.80539	6.38293	-2.82006	1020.4
2012	46	0	3	0	0	0	0	40	3	46	1743	841	55	31	17	2687	112282	2.3931	2012-11-12	254	2012-11-18	217.202	3.429	3.3287	-8.01571	1021.83
2012	47	0	6	1	0	0	0	41	7	47	1991	939	49	55	19	3053	118992	2.5657	2012-11-19	255	2012-11-25	215.038	2.51497	2.33533	-8.02665	1022.84
2012	48	0	2	0	0	0	0	40	2	48	2275	1081	62	55	13	3486	121304	2.8738	2012-11-26	256	2012-12-02	176.616	3.03021	-1.5287	-12.7175	1022.95
2012	49	0	3	0	0	0	0	40	3	49	2429	1209	72	58	24	3792	122097	3.1057	2012-12-03	257	2012-12-09	245.231	4.16071	-4.65298	-19.1991	1024.72
2012	50	0	7	4	0	0	0	40	11	50	3003	1391	81	111	28	4614	125968	3.6628	2012-12-10	258	2012-12-16	186.594	2.06907	-2.00781	-5.3	1027.98
2012	51	0	6	1	0	0	0	40	7	51	3244	1533	122	176	47	5122	137670	3.7205	2012-12-17	259	2012-12-23	216.197	3.56325	-6.29337	-15.1985	1033.08
2012	52	0	5	3	0	0	0	40	8	52	3474	1579	242	435	98	5828	149975	3.886	2012-12-24	260	2012-12-30	230.245	3.16467	-7.98323	-17.5096	1030.42
2013	1	0	3	1	0	0	0	40	4	1	3513	1955	289	482	149	6388	108640	5.88	2012-12-31	261	2013-01-06	252.759	3.90909	-8.42273	-21.0445	1031.43
2013	2	0	1	7	0	0	0	41	8	2	3595	1765	282	603	133	6378	115146	5.5391	2013-01-07	262	2013-01-13	214.016	2.08084	-5.96407	-12.5808	1026.93
2013	3	0	6	11	0	0	0	40	17	3	2819	1551	204	444	112	5130	112431	4.5628	2013-01-14	263	2013-01-20	155.075	1.97612	-3.60746	-10.0767	1030.65
2013	4	0	1	3	0	0	0	40	4	4	2480	1442	152	239	76	4389	109696	4.0011	2013-01-21	264	2013-01-27	156.774	2.11178	-4.36465	-9.83051	1025.74
2013	5	0	7	4	0	0	0	40	11	5	2200	1090	104	162	64	3620	101125	3.5797	2013-01-28	265	2013-02-03	157.762	2.3244	-2.4506	-6.97054	1025.74
2013	6	0	2	3	0	0	0	40	5	6	1759	811	50	103	36	2759	91215	3.0247	2013-02-04	266	2013-02-10	155.316	3.03869	-5.33423	-16.2756	1030.64
2013	7	0	1	1	1	0	0	40	3	7	1670	903	45	70	37	2725	57556	4.7345	2013-02-11	267	2013-02-17	165.171	2.73433	-1.26657	-11.6773	1025.45
2013	8	0	0	2	0	0	0	40	2	8	2096	930	56	67	26	3175	101793	3.1191	2013-02-18	268	2013-02-24	176.27	2.25893	-0.60625	-12.8512	1028.25
2013	9	0	4	1	0	0	0	40	5	9	1921	815	37	59	24	2856	104829	2.7244	2013-02-25	269	2013-03-03	208.451	3.45373	2.46716	-11.8386	1023.59
2013	10	0	0	3	0	0	0	40	3	10	2047	887	38	76	18	3066	109762	2.7933	2013-03-04	270	2013-03-10	195.24	2.95833	6.93839	-8.37946	1014.86
2013	11	0	0	0	0	0	0	40	0	11	2115	1021	38	46	23	3243	105720	3.0675	2013-03-11	271	2013-03-17	168.321	2.44578	6.05602	-2.92861	1019.47
2013	12	0	0	2	0	0	0	40	2	12	1967	972	44	57	13	3053	111470	2.7389	2013-03-18	272	2013-03-24	155.424	3.51488	3.8253	-6.96845	1016.53
2013	13	0	1	1	0	0	0	40	2	13	2050	1059	47	58	11	3225	115441	2.7936	2013-03-25	273	2013-03-31	153.007	2.80952	7.08899	-4.8125	1018.36
2013	14	0	0	0	0	0	0	40	0	14	2098	977	70	71	18	3234	101377	3.1901	2013-04-01	274	2013-04-07	196.309	3.81548	9.35655	-3.90448	1014.85
2013	15	0	0	0	1	0	0	41	1	15	2180	819	72	95	21	3187	110494	2.8843	2013-04-08	275	2013-04-14	243.696	5.00595	11.4414	-9.27275	1013.96
2013	16	0	0	1	0	0	0	41	1	16	2325	906	77	156	58	3522	115826	3.0408	2013-04-15	276	2013-04-21	147.143	3.46567	10.8597	-2.49373	1016.13
2013	17	0	0	0	0	0	0	40	0	17	2292	911	93	195	82	3573	130490	2.7381	2013-04-22	277	2013-04-28	198.54	3.38988	15.3568	0.735119	1011.37
2013	18	0	1	0	0	0	0	41	1	18	2433	902	86	128	62	3611	77961	4.6318	2013-04-29	278	2013-05-05	164.706	3.02139	19.276	2.59144	1014.6
2013	19	0	0	0	0	0	0	40	0	19	2341	934	81	155	56	3567	113237	3.15	2013-05-06	279	2013-05-12	169.841	2.78261	21.4827	6.02159	1006.47
2013	20	0	0	0	0	0	0	40	0	20	2356	928	69	104	43	3500	114452	3.0581	2013-05-13	280	2013-05-19	172.074	3.31202	21.2893	6.99158	1008.58
2013	21	0	0	0	0	0	0	40	0	21	1835	995	54	84	37	3005	116084	2.5886	2013-05-20	281	2013-05-26	138.296	2.60309	22.7462	10.5536	1007.32
2013	22	0	0	1	0	0	0	41	1	22	1815	839	37	79	34	2804	111053	2.5249	2013-05-27	282	2013-06-02	189.969	3.23785	23.4834	10.5826	1005.63
2013	23	0	0	0	0	0	0	40	0	23	1770	980	42	64	17	2873	122599	2.3434	2013-06-03	283	2013-06-09	161.439	2.24872	20.5629	16.8358	1009.4
2013	24	0	1	0	1	0	0	40	2	24	1926	1013	60	83	32	3114	87094	3.5754	2013-06-10	284	2013-06-16	138.147	2.54476	23.1192	15.1729	1007.34
2013	25	0	0	0	0	0	0	40	0	25	1814	969	63	93	33	2972	121026	2.4557	2013-06-17	285	2013-06-23	150.927	2.34031	26.341	16.6683	1004.08
2013	26	0	0	0	0	0	0	40	0	26	2091	1138	51	86	25	3391	119380	2.8405	2013-06-24	286	2013-06-30	132.709	2.22704	25.0309	20.8737	1000.48
2013	27	0	1	0	0	0	0	40	1	27	2553	1021	55	75	22	3726	118855	3.1349	2013-07-01	287	2013-07-07	186.945	3.01285	28.3591	19.3171	997.205
2013	28	0	0	0	0	0	0	40	0	28	2120	925	49	63	27	3184	117528	2.7091	2013-07-08	288	2013-07-14	174.204	2.14175	25.5264	21.8279	1005.01
2013	29	0	0	0	0	0	0	40	0	29	1987	1070	56	127	26	3266	120573	2.7087	2013-07-15	289	2013-07-21	162.821	2.32992	26.5934	20.1527	1002.62
2013	30	0	0	0	0	1	0	40	1	30	1970	1093	60	100	41	3264	118932	2.7444	2013-07-22	290	2013-07-28	183.149	2.48849	27.8708	19.0197	1000.73
2013	31	0	0	0	0	0	0	40	0	31	1769	949	50	101	26	2895	114119	2.5368	2013-07-29	291	2013-08-04	176.238	2.33075	26.5244	20.3247	1000.97
2013	32	0	0	0	0	0	0	42	0	32	1588	841	70	94	32	2625	113251	2.3179	2013-08-05	292	2013-08-11	184.128	2.44898	27.8048	21.4122	1001.45
2013	33	0	0	0	0	0	0	40	0	33	1658	900	47	80	31	2716	111390	2.4383	2013-08-12	293	2013-08-18	171.419	2.54286	28.4308	20.5966	1003.19
2013	34	0	0	0	0	0	0	40	0	34	1662	731	59	67	24	2543	113033	2.2498	2013-08-19	294	2013-08-25	176.844	2.07013	26.3665	17.3753	1008.14
2013	35	0	0	0	0	0	0	41	0	35	1327	731	47	65	33	2203	119257	1.8473	2013-08-26	295	2013-09-01	164.049	3.09184	23.7691	13.7151	1006.88
2013	36	0	1	0	0	0	0	41	1	36	1307	693	50	80	31	2161	111687	1.9349	2013-09-02	296	2013-09-08	145.95	1.93606	21.5635	15.1666	1015.87
2013	37	0	0	0	0	0	0	40	0	37	1472	846	57	62	30	2467	115980	2.1271	2013-09-09	297	2013-09-15	165.601	2.32564	21.5008	12.8762	1011.24
2013	38	0	0	0	0	0	0	40	0	38	1461	851	33	66	21	2432	106755	2.2781	2013-09-16	298	2013-09-22	151.573	1.92347	21.3911	15.5347	1014.85
2013	39	0	2	0	0	0	0	40	2	39	1551	871	42	73	23	2560	140484	1.8223	2013-09-23	299	2013-09-29	194.861	2.29592	16.0839	6.91105	1017.02
2013	40	0	0	0	0	0	0	40	0	40	1654	962	36	65	26	2743	71665	3.8275	2013-09-30	300	2013-10-06	135.362	1.81841	16.6931	10.8084	1018.75
2013	41	0	1	0	0	0	0	40	1	41	1557	897	60	72	20	2606	127215	2.0485	2013-10-07	301	2013-10-13	168.587	2.40415	16.1492	6.79948	1016.56
2013	42	0	0	0	0	0	0	40	0	42	1465	902	56	52	21	2496	127192	1.9624	2013-10-14	302	2013-10-20	174.579	2.43734	11.2077	-1.05765	1026.54
2013	43	0	0	0	0	0	0	40	0	43	1938	1121	55	70	24	3208	137659	2.3304	2013-10-21	303	2013-10-27	223.668	2.8798	10.2708	-1.6399	1022.99
2013	44	0	0	0	0	0	0	40	0	44	1757	1056	72	70	15	2970	133429	2.2259	2013-10-28	304	2013-11-03	188.72	2.07474	9.23608	0.609278	1025.58
2013	45	0	1	0	0	0	0	40	1	45	1781	983	67	61	29	2921	132310	2.2077	2013-11-04	305	2013-11-10	223.73	3.31969	8.19184	-7.94118	1023.01
2013	46	0	0	0	0	2	0	40	2	46	1788	1076	58	58	25	3005	137736	2.1817	2013-11-11	306	2013-11-17	232.997	3.54592	6.66531	-9.39872	1021.89
2013	47	0	0	0	0	0	0	40	0	47	1789	1025	73	52	11	2950	140431	2.1007	2013-11-18	307	2013-11-24	236.558	2.88462	4.62219	-10.8156	1022.76
2013	48	0	0	0	0	0	0	40	0	48	1936	1023	59	59	21	3098	141102	2.1956	2013-11-25	308	2013-12-01	268.973	4.52835	1.98184	-18.6952	1022.82
2013	49	0	1	0	0	1	0	40	2	49	2035	1101	77	96	26	3335	146890	2.2704	2013-12-02	309	2013-12-08	194.861	2.44041	3.9268	-9.99201	1021.07
2013	50	0	0	1	0	1	0	40	2	50	2090	1197	92	106	33	3518	144518	2.4343	2013-12-09	310	2013-12-15	224.874	3.61795	-1.22692	-19.5673	1025.26
2013	51	0	1	1	0	1	0	40	3	51	1981	1115	98	110	31	3335	149279	2.2341	2013-12-16	311	2013-12-22	150.706	2.37532	-3.58696	-17.1638	1033.13
2013	52	0	2	2	0	2	0	40	6	52	2176	1202	117	199	66	3760	162568	2.3129	2013-12-23	312	2013-12-29	258.261	4.25897	-1.34936	-18.9646	1028.92
2014	1	0	4	9	0	1	0	40	14	1	2464	1479	161	340	85	4529	140235	3.2296	2013-12-30	313	2014-01-05	224.581	3.18509	2.09028	-12.9699	1019.35
2014	2	0	0	16	0	4	0	41	20	2	2360	1388	193	328	101	4370	134099	3.2588	2014-01-06	314	2014-01-12	223.144	2.8329	-2.94399	-19.4499	1031.31
2014	3	0	4	8	0	2	0	40	14	3	2413	1409	187	479	117	4605	141013	3.2657	2014-01-13	315	2014-01-19	187.767	2.79481	-1.25564	-14.5913	1030.6
2014	4	0	0	18	0	1	0	41	19	4	2009	1239	188	421	139	3996	141831	2.8115	2014-01-20	316	2014-01-26	196.787	3.02821	-0.748849	-16.6877	1025.1
2014	5	0	0	11	0	4	0	41	15	5	2010	1039	120	359	129	3657	96207	3.8012	2014-01-27	317	2014-02-02	178.278	3.14541	1.23291	-12.2521	1019.11
2014	6	0	0	6	0	6	0	40	12	6	1703	972	103	212	98	3088	75018	4.1163	2014-02-03	318	2014-02-09	209.288	3.05627	-3.58087	-18.7424	1030.32
2014	7	0	1	4	0	11	0	41	16	7	1518	924	74	148	34	2698	113541	2.3762	2014-02-10	319	2014-02-16	155.112	2.02078	-2.59457	-11.8578	1030.26
2014	8	0	1	4	0	7	0	41	12	8	1305	827	69	149	50	2400	117821	2.037	2014-02-17	320	2014-02-23	155.215	1.89922	0.355128	-8.29795	1030.81
2014	9	0	0	2	0	11	0	40	13	9	1222	734	71	128	38	2193	118085	1.8571	2014-02-24	321	2014-03-02	200.135	2.43367	3.55612	-7.97219	1025.33
2014	10	0	3	1	0	8	0	40	12	10	1209	795	73	92	32	2201	117635	1.871	2014-03-03	322	2014-03-09	189.311	3.0102	2.91811	-15.2913	1026.89
2014	11	0	2	1	0	8	0	40	11	11	1212	786	66	101	35	2200	124743	1.7636	2014-03-10	323	2014-03-16	179.272	2.96173	8.55995	-12.8564	1018.32
2014	12	0	2	0	0	6	0	40	8	12	1287	789	59	108	28	2271	126563	1.7944	2014-03-17	324	2014-03-23	198.372	3.50255	12.5309	-10.0527	1021.02
2014	13	0	5	0	0	6	0	40	11	13	1270	766	64	91	35	2226	128234	1.7359	2014-03-24	325	2014-03-30	168.858	2.21337	15.7776	2.34362	1011.54
2014	14	0	2	0	0	2	0	40	4	14	1410	792	55	78	39	2374	117598	2.0187	2014-03-31	326	2014-04-06	161.448	3.08226	15.0202	-5.36969	1017.21
2014	15	0	5	0	0	1	0	40	6	15	1593	869	49	107	27	2645	116580	2.2688	2014-04-07	327	2014-04-13	144.211	2.38462	16.7556	0.246036	1016.01
2014	16	0	0	0	0	2	0	40	2	16	1516	892	50	56	16	2530	127625	1.9824	2014-04-14	328	2014-04-20	167.387	2.35825	15.7657	4.18056	1016.98
2014	17	0	4	0	0	1	0	40	5	17	1407	807	41	62	19	2336	133092	1.7552	2014-04-21	329	2014-04-27	176.042	3.11735	18.6551	6.89005	1015.93
2014	18	0	1	0	0	3	0	40	4	18	1390	692	45	47	26	2200	112237	1.9601	2014-04-28	330	2014-05-04	227.654	4.74615	17.9753	2.09362	1013.5
2014	19	0	2	0	0	0	0	40	2	19	1357	731	49	56	24	2217	126264	1.7558	2014-05-05	331	2014-05-11	152.178	3.09974	16.431	4.41024	1011.27
2014	20	0	1	0	0	0	0	40	1	20	1358	743	57	61	30	2249	130095	1.7287	2014-05-12	332	2014-05-18	189.76	3.7641	22.211	5.32941	1005.04
2014	21	0	0	0	0	0	0	40	0	21	1545	732	48	57	25	2407	128934	1.8668	2014-05-19	333	2014-05-25	154.611	3.09974	24.2191	12.7199	1006.12
2014	22	0	0	0	0	0	0	40	0	22	1706	889	50	47	27	2719	126088	2.1564	2014-05-26	334	2014-06-01	181.677	3.52564	27.5345	10.4642	1002.34
2014	23	0	0	0	0	0	0	40	0	23	1671	905	44	61	20	2701	115840	2.3317	2014-06-02	335	2014-06-08	185.263	2.60567	23.6768	13.7301	1005.22
2014	24	0	0	0	0	0	0	40	0	24	1625	887	43	55	17	2627	129787	2.0241	2014-06-09	336	2014-06-15	149.825	2.27202	24.9574	15.8478	1006.62
2014	25	0	0	0	0	0	0	40	0	25	1518	835	47	51	19	2470	128515	1.922	2014-06-16	337	2014-06-22	174.95	2.39332	23.2122	17.7281	1005.27
2014	26	0	0	0	0	0	0	40	0	26	1942	991	68	45	19	3065	129705	2.3631	2014-06-23	338	2014-06-29	162.293	2.35641	27.3686	16.2383	1004.8
2014	27	0	0	0	0	0	0	40	0	27	1841	919	50	54	29	2893	125108	2.3124	2014-06-30	339	2014-07-06	136.645	2.2772	26.8984	20.8943	1004.12
2014	28	0	3	0	0	0	0	40	3	28	1807	864	38	56	18	2783	129465	2.1496	2014-07-07	340	2014-07-13	134.908	2.69159	29.0354	15.841	1001.5
2014	29	0	1	0	0	0	0	40	1	29	1831	775	43	59	27	2735	128809	2.1233	2014-07-14	341	2014-07-20	148.854	2.71649	29.0602	20.9697	1004.75
2014	30	0	3	0	0	0	0	40	3	30	1678	835	47	58	24	2642	128015	2.0638	2014-07-21	342	2014-07-27	180.673	2.58312	28.1607	17.7015	1005.71
2014	31	0	0	0	0	1	0	40	1	31	1618	788	51	58	23	2538	119245	2.1284	2014-07-28	343	2014-08-03	146.542	2.38303	28.3349	22.2223	1003.91
2014	32	0	4	0	0	0	0	40	4	32	1462	763	42	52	24	2343	119177	1.966	2014-08-04	344	2014-08-10	165.894	2.51821	25.3883	17.8357	1006.29
2014	33	0	3	0	0	0	0	40	3	33	1514	679	46	70	19	2328	120592	1.9305	2014-08-11	345	2014-08-17	148.106	2.2	25.0691	16.5202	1007.29
2014	34	0	0	0	0	0	0	40	0	34	1530	718	47	71	20	2386	117122	2.0372	2014-08-18	346	2014-08-24	163.079	2.32051	26.3138	18.5592	1008.11
2014	35	0	0	0	0	0	0	40	0	35	1475	844	49	55	13	2436	119839	2.0327	2014-08-25	347	2014-08-31	143.746	1.91795	24.5477	16.2561	1013.37
2014	36	0	2	0	0	0	0	40	2	36	1309	730	48	55	21	2163	109761	1.9706	2014-09-01	348	2014-09-07	155.216	2.31202	23.2811	17.4428	1009.12
2014	37	0	5	0	0	0	0	40	5	37	1542	811	44	52	21	2470	109090	2.2642	2014-09-08	349	2014-09-14	150.651	1.97423	21.7077	13.8551	1013.72
2014	38	0	3	0	0	0	0	40	3	38	1377	790	36	81	13	2297	120442	1.9071	2014-09-15	350	2014-09-21	161.903	2.04615	19.889	12.0274	1016.52
2014	39	0	1	0	0	0	0	40	1	39	1415	612	35	55	20	2137	130839	1.6333	2014-09-22	351	2014-09-28	140.612	1.86889	18.6913	15.1957	1015.66
2014	40	0	1	0	0	0	0	40	1	40	1290	549	39	54	13	1945	74507	2.6105	2014-09-29	352	2014-10-05	157.834	2.26684	14.215	8.68782	1019.91
2014	41	0	3	0	0	0	0	40	3	41	1278	551	39	50	18	1936	107703	1.7975	2014-10-06	353	2014-10-12	154.155	2	15.3769	9.0974	1022.5
2014	42	0	0	0	0	0	0	40	0	42	1628	682	48	64	19	2441	130833	1.8657	2014-10-13	354	2014-10-19	191.319	2.41192	13.7665	3.41125	1017.99
2014	43	0	1	0	0	0	0	40	1	43	1774	695	53	57	20	2599	131597	1.975	2014-10-20	355	2014-10-26	139.038	2.02051	12.5038	4.96701	1018.91
2014	44	0	3	0	0	0	0	40	3	44	1764	889	48	60	20	2781	139559	1.9927	2014-10-27	356	2014-11-02	198.407	2.49096	10.9284	1.12359	1023.8
2014	45	0	1	0	0	0	0	40	1	45	1958	917	55	82	30	3042	123503	2.4631	2014-11-03	357	2014-11-09	198.244	2.22135	7.34923	-3.76359	1024.25
2014	46	0	6	0	0	0	0	40	6	46	1897	844	70	76	30	2917	119372	2.4436	2014-11-10	358	2014-11-16	258.447	3.65722	6.19515	-8.7426	1025.02
2014	47	0	6	0	0	0	0	40	6	47	2602	1100	95	96	37	3930	149911	2.6216	2014-11-17	359	2014-11-23	206.066	1.89147	4.25638	-4.35667	1024.87
2014	48	0	7	0	0	0	0	40	7	48	3062	1243	89	129	48	4571	158575	2.8825	2014-11-24	360	2014-11-30	177.763	3.14691	3.54936	-6.4977	1022.21
2014	49	0	8	0	0	0	0	40	8	49	3148	1316	142	141	67	4814	151099	3.186	2014-12-01	361	2014-12-07	250.291	3.99233	-2.35051	-19.1566	1028.2
2014	50	0	11	0	0	0	0	40	11	50	3423	1225	233	220	69	5170	157263	3.2875	2014-12-08	362	2014-12-14	221.639	3.07732	-1.21418	-14.1889	1029.95
2014	51	0	14	0	0	1	0	40	15	51	3527	1117	225	247	74	5190	161851	3.2067	2014-12-15	363	2014-12-21	269.284	4.90513	-2.11964	-16.5385	1028.85
2014	52	0	13	0	0	0	0	40	13	52	3191	1029	182	285	99	4786	163428	2.9285	2014-12-22	364	2014-12-28	220.131	2.41538	-0.15243	-11.8064	1026.83
2015	1	0	9	0	0	1	0	40	10	1	2834	1056	154	233	72	4349	136424	3.18786	2014-12-29	365	2015-01-04	212.282	3.20205	-0.561735	-15.9643	1023.06
2015	2	0	6	0	0	1	0	40	7	2	2394	1095	132	181	80	3882	126255	3.07473	2015-01-05	366	2015-01-11	210.812	2.92526	0.0148718	-15.1791	1028.44
2015	3	0	6	0	0	2	0	40	8	3	2076	934	117	142	67	3336	128270	2.60076	2015-01-12	367	2015-01-18	200.7	2.74615	-1.93546	-11.0867	1029.66
2015	4	0	3	0	0	3	0	40	6	4	1988	897	91	117	44	3137	129976	2.41352	2015-01-19	368	2015-01-25	188.74	1.87113	-0.585204	-9.87423	1024.59
2015	5	0	6	0	0	5	0	40	11	5	1882	775	98	103	41	2899	125097	2.3174	2015-01-26	369	2015-02-01	196.657	3.27692	-2.61714	-18.2916	1034.76
2015	6	0	1	1	0	5	0	40	7	6	1917	700	62	92	41	2812	123374	2.27925	2015-02-02	370	2015-02-08	250.312	3.82609	0.337245	-15.6903	1031.23
2015	7	0	0	0	0	5	0	40	5	7	1866	581	54	103	45	2649	133285	1.98747	2015-02-09	371	2015-02-15	168.042	1.93573	1.68469	-11.8839	1018.21
2015	8	0	1	0	0	6	0	40	7	8	1444	685	44	82	30	2285	67753	3.37254	2015-02-16	372	2015-02-22	183.021	3.89433	2.19642	-9.68082	1023.84
2015	9	0	1	0	0	6	0	40	7	9	1394	533	50	89	31	2097	101916	2.05758	2015-02-23	373	2015-03-01	177.181	3.01282	1.23622	-11.2274	1022.93
2015	10	0	0	0	0	1	0	40	1	10	1329	514	40	88	32	2003	119647	1.67409	2015-03-02	374	2015-03-08	215.836	3.97954	3.54107	-14.568	1022.3
2015	11	0	0	0	0	16	0	40	16	11	1260	544	55	80	24	1963	127127	1.54413	2015-03-09	375	2015-03-15	160.312	2.61719	4.70566	-14.1979	1022.92
2015	12	0	0	0	0	5	0	40	5	12	1504	735	48	80	40	2407	128779	1.86909	2015-03-16	376	2015-03-22	211.091	3.25385	10.9079	-9.06454	1018.94
2015	13	0	0	0	0	13	0	40	13	13	1559	614	42	84	37	2336	129274	1.80701	2015-03-23	377	2015-03-29	182.115	3.13555	13.7194	-2.15561	1023.02
2015	14	0	0	0	0	7	0	60	7	14	1460	619	32	67	32	2210	124757	1.77144	2015-03-30	378	2015-04-05	186.093	3.31202	11.8153	1.97077	1013.54
2015	15	0	0	0	1	12	0	60	13	15	1444	608	40	58	20	2170	117703	1.84362	2015-04-06	379	2015-04-12	147.199	3.75959	10.2826	-1.41483	1024.35
2015	16	0	0	0	0	8	0	60	8	16	1324	560	43	58	25	2010	127416	1.57751	2015-04-13	380	2015-04-19	210.547	3.64691	16.3495	0.725575	1010.51
2015	17	0	0	0	0	5	0	60	5	17	1466	593	37	61	35	2192	124712	1.75765	2015-04-20	381	2015-04-26	189.72	3.34015	20.2508	3.86401	1013.82
2015	18	0	0	0	0	3	0	60	3	18	1431	571	33	67	22	2124	114253	1.85903	2015-04-27	382	2015-05-03	189.94	3.21907	20.236	9.99794	1010.6
2015	19	0	0	0	0	0	0	60	0	19	1471	531	38	63	24	2127	130525	1.62957	2015-05-04	383	2015-05-10	161.624	2.99744	16.6176	1.93112	1011.87
2015	20	0	0	0	0	0	0	60	0	20	1342	567	28	54	25	2016	129498	1.55678	2015-05-11	384	2015-05-17	193.056	3.43367	20.8327	7.38622	1003.1
2015	21	0	0	0	1	0	0	60	1	21	1377	645	37	55	23	2137	131358	1.62685	2015-05-18	385	2015-05-24	219.688	3.85641	23.6964	6.19352	1008.61
2015	22	0	0	0	1	0	0	60	1	22	1490	657	30	56	42	2275	130929	1.73758	2015-05-25	386	2015-05-31	163.12	3.2532	26.3928	14.6033	1004.31
2015	23	0	0	0	0	0	0	60	0	23	1691	750	36	51	24	2552	127434	2.00261	2015-06-01	387	2015-06-07	149.968	2.83077	24.1895	11.0174	1004.96
2015	24	0	1	0	0	0	0	60	1	24	1798	683	37	57	23	2598	130216	1.99515	2015-06-08	388	2015-06-14	188.445	3.53351	23.9614	13.6297	1001.79
2015	25	0	0	0	0	2	0	60	2	25	1929	801	49	52	20	2851	124951	2.28169	2015-06-15	389	2015-06-21	177.375	2.57033	25.5156	14.6781	1006.52
2015	26	0	0	0	0	0	0	60	0	26	1788	838	41	61	25	2753	120749	2.27994	2015-06-22	390	2015-06-28	140.532	2.19949	25.7457	19.5227	1004.06
2015	27	0	2	0	0	0	0	60	2	27	1917	729	39	64	28	2777	129434	2.1455	2015-06-29	391	2015-07-05	167.875	2.6	23.7306	14.0839	1005.21
2015	28	0	0	0	0	0	0	60	0	28	1747	798	54	60	21	2680	129679	2.06664	2015-07-06	392	2015-07-12	142.204	2.40306	28.1477	18.0097	1007.65
2015	29	0	0	0	0	0	0	60	0	29	1525	647	40	70	35	2317	125867	1.84083	2015-07-13	393	2015-07-19	187.862	2.73657	26.3246	18.9018	1005.2
2015	30	0	0	0	0	0	0	60	0	30	1542	697	39	65	20	2363	127230	1.85727	2015-07-20	394	2015-07-26	138.657	1.86667	26.8429	22.1102	1003.34
2015	31	0	0	0	0	0	1	60	1	31	1581	779	61	71	25	2517	124124	2.02781	2015-07-27	395	2015-08-02	144.421	1.95652	26.3724	23.0541	1003.82
2015	32	0	2	0	0	0	1	60	3	32	1746	665	39	83	29	2562	124943	2.05054	2015-08-03	396	2015-08-09	179.769	2.21795	25.8495	20.6538	1006.95
2015	33	0	0	0	0	0	0	60	0	33	1885	702	53	84	34	2758	124577	2.21389	2015-08-10	397	2015-08-16	159.329	2.3634	28.3393	19.9889	1005.41
2015	34	0	1	0	0	0	0	60	1	34	1513	621	36	82	26	2278	120944	1.88352	2015-08-17	398	2015-08-23	153.353	2.40561	25.3041	17.8977	1007.93
2015	35	0	0	0	0	0	0	60	0	35	1248	574	39	69	29	1959	124395	1.57482	2015-08-24	399	2015-08-30	143.06	2.16327	24.7704	17.6232	1009.54
2015	36	0	0	0	0	0	0	60	0	36	1104	522	20	51	18	1715	93462	1.83497	2015-08-31	400	2015-09-06	163.324	2.50513	21.8798	17.5921	1012.6
2015	37	0	0	0	0	0	0	60	0	37	1046	489	42	47	21	1645	118572	1.38734	2015-09-07	401	2015-09-13	195.043	3.03846	20.4343	12.8657	1016.98
2015	38	0	0	0	0	0	0	60	0	38	1039	458	37	40	24	1598	124990	1.2785	2015-09-14	402	2015-09-20	150.352	1.88889	21.1852	14.6148	1016.81
2015	39	0	1	0	0	0	0	60	1	39	1049	450	29	42	17	1587	128679	1.2333	2015-09-21	403	2015-09-27	182.436	2.35806	20.2834	13.4816	1011.43
2015	40	0	1	0	0	0	0	60	1	40	1041	434	40	55	20	1590	99806	1.59309	2015-09-28	404	2015-10-04	191.06	2.60614	16.6224	10.4217	1019.64
2015	41	0	0	0	0	0	0	60	0	41	1113	438	37	43	20	1651	105684	1.5622	2015-10-05	405	2015-10-11	245.971	4.23724	16.4653	4.08291	1016.38
2015	42	0	0	0	0	0	0	60	0	42	1162	445	41	37	22	1707	137337	1.24293	2015-10-12	406	2015-10-18	188.445	1.97187	16.0434	7.64005	1019.13
2015	43	0	0	0	0	0	0	60	0	43	1254	513	31	52	17	1867	131509	1.41967	2015-10-19	407	2015-10-25	161.835	1.81633	11.5538	7.35882	1022.08
2015	44	0	0	0	0	0	0	60	0	44	1232	520	45	50	17	1864	136914	1.36144	2015-10-26	408	2015-11-01	254.153	3.00517	8.48721	-3.58103	1024.56
2015	45	0	0	0	0	0	0	60	0	45	1179	538	66	47	16	1846	128445	1.43719	2015-11-02	409	2015-11-08	98.6875	2.85166	6.54399	2.05985	1026.14
2015	46	0	1	0	0	0	0	60	1	46	1326	543	52	49	19	1989	141570	1.40496	2015-11-09	410	2015-11-15	135.447	1.39898	6.98112	5.02857	1025.42
2015	47	0	0	0	0	0	0	60	0	47	1387	619	54	42	18	2120	135796	1.56117	2015-11-16	411	2015-11-22	138.082	2.07455	2.28744	0.0166667	1028.93
2015	48	0	0	0	1	0	0	60	1	48	1341	631	58	31	14	2075	135073	1.53621	2015-11-23	412	2015-11-29	168.089	2.51151	-4.26777	-9.30844	1031.81
2015	49	0	0	0	0	0	0	60	0	49	1458	801	66	37	13	2375	141656	1.6766	2015-11-30	413	2015-12-06	220.952	3.81586	0.769643	-7.69898	1025.51
2015	50	0	0	0	2	0	0	60	2	50	1790	822	60	49	19	2740	144873	1.89131	2015-12-07	414	2015-12-13	164.209	1.70361	1.23222	-3.44935	1027.96
2015	51	0	0	1	0	0	0	60	1	51	2039	775	65	39	15	2933	151008	1.94228	2015-12-14	415	2015-12-20	227.443	3.71688	-0.882519	-10.0005	1030.24
2015	52	0	0	0	1	0	0	60	1	52	1744	672	86	49	24	2575	152619	1.68721	2015-12-21	416	2015-12-27	169.507	1.80102	-2.59719	-6.58926	1028.14
